# Supplementary material for: A Mycobacterium tuberculosis-specific subunit vaccine that provides synergistic immunity upon co-administration with Bacillus Calmette-Guérin
Source: Nat Commun. 2021 Nov 18;12:6658. doi: 10.1038/s41467-021-26934-0 (PMC8602668; doi:10.1038/s41467-021-26934-0)
Supplement: Supplementary file 4 — Source Data [file 41467_2021_26934_MOESM4_ESM.xlsx]

## Sheet: Fig 1
	Figure 1a												Figure 1e (left)
	Media	PPE68	ESAT-6	EspI	EspC	EspA	MPT64	MPT70	MPT83			CB6F1	Control	PPE68	ESAT-6	EspI	EspC	EspA	MPT64	MPT70	MPT83	BCG
IFNg (pg/ml)	100	438.56	168013	542.98	847.1	749.11	1153.48	12314.1	1452.2			Log10 CFU/Lung	4.9	5.11	4.75	4.64	4.71	4.79	4.83	4.69	4.67	4.42
	100	800	138878	1403	1353	1153	952	21835	1601				4.99	4.67	4.37	3.8	4.75	4.51	4.74	4.84	4.85	4.45
	638.64	2207.94	47817.6	2970.25	3816.72	1572.23	1657	19267.6	1445.02				4.81	4.99	4.69	4.82	4.57	4.46	5.12	4.73	4.82	4.18
	893	3732	342938	3690	4832	3605	4028	109220	2081				5.22	4.87	4.5	4.33	4.49	4.21	4.92	4.5	4.7	4.01
													4.64	4.59	4.62	4.79	4.45	4.56	5.02	4.42	4.44	4.55
	Figure 1b												4.83	4.71	4.36	4.51	4.03	3.76	4.63	4.98	4.74	4.03
	Media	PPE68	ESAT-6	EspI	EspC	EspA	MPT64	MPT70	MPT83	TB10.4
IFNg (pg/ml)	135	672	370	951	869	470	885	993	1032	3234			Figure 1e (right)
	1106	146	192	763	205	571	355	307	525	1969		B6C3F1	Control	PPE68	ESAT-6	EspI	EspC	EspA	MPT64	MPT70	MPT83	BCG
	184	822	492	805	566	947	378	545	336	11897		Log10 CFU/Lung	5.29	5	4.01	4.32			5.69	4.75	5.05	4.08	Experiment #1
	378	306	226	217	185	159	80	22	68	1897			5.37	5.03	3.95	4.75			5.21	4.52	4.63	4.64
													4.68	4.21	4.25	4.9			5.27	4.33	5.43	4.82
	Figure 1c												4.69	5.17	4.34	4.51			5.28	4.8	5.12	4.5
	Media	PPE68	ESAT-6	EspI	EspC	EspA	MPT64	MPT70	MPT83				5.02	4.95	4.39	4.57			5.59	5.07	5.07	4.48
IFNg (pg/ml)	544	138862	4618	212287	76980	107743	724	430	1300				5.16	4.58	4.41	4.58			5.51	5.37	4.9	4.45
	166	75253	1935	48545	148386	65791	834	616	959				4.89	4.69	4.33	4.84			5.11	5.53	5.58	4.95
	145	6712	4478	25261	124997	35892	514	1088	917				4.93	4.96	5.03	5.81			5.15	5.38	5.17	4.54
	237	6545	381	55276	105633	23109	1284	1593	535										5.48	5.25	5.15
																			5.62	4.92	4.97
	Figure 1d												5.35	4.87	4.59	5.03	5.13	5				4.92	Experiment #2
	QFT+			QFT-									5.43	4.94	4.55	5.11	4.89	4.97				5.31
Stimulation:	ESAT-6	8-antigen pool	MTB300	ESAT-6	8-antigen pool	MTB300							5.58				4.8	4.51				4.84
SFU/106 PBMC	22	1724	3269	20	20	758							5.09				5.12	4.92				5.22
	67	129	224	20	45	696							5.73				5.22	4.77				4.93
	20	540	2781	20	20	258							5.61				4.92	4.88				4.81
	20	20	588	20	20	685											4.66	4.71
	61	51	208	20	20	639											5.11	4.74
	89	692	3755	20	20	218											4.58	4.78
	20	120	292	20	20	94											4.63	4.89
	284	1048	1278	20	20	20
	20	20	768	20	20	306					Figure 1g				Figure 1h (left)					Figure 1h (right)
	29	59	821	20	20	330					H107 (-E6 rep)	H107		CB6F1	Control	BCG	H107		B6C3F1	Control	BCG	H107
	66	526	710							IFNg (pg/ml)	749.95	5146		Log10 CFU/Lung	4.9	4.42	4.52		Log10 CFU/Lung	5.29	4.08	3.89
	20	20	94								4162	67447.7			4.99	4.45	4.35			5.37	4.64	4.3
	20	164	929								994.79	5603.69			4.81	4.18	4.79			4.68	4.82	4.35
	30	43	480								1166	19160			5.22	4.01	3.83			4.69	4.5	4.24
	903	1081	2194												4.64	4.55	4			5.02	4.48	4.53
	258	443	1665												4.83	4.03	4.01			5.16	4.45	4.42
	35	128	700																	4.89	4.95	4.24
	20	38	98																	4.93	4.54	4.29
	20	343	1241
	112	188	370
	20	62	1424
	20	244	460

## Sheet: Fig 2
	Figure 2a								Figure 2c
	Saline	H4	H65	H107	MOMP			weeks post BCG	Saline								H65								H107								MOMP
Log10 BCG CFU/Spl	2.04	1.81	2.28	2.44	2.49		Log10 CFU/Lung	0	0								0								0								0
	1.46	0.78	1.08	1.72	2.18			3.5	4.63	4.5	4.32	4.32	4.66	4.7	4.12	4.64	3.73	3.69	2.91	3.34	3.49	3.11	3.32	2.81	4.02	4.03	4.21	4.55	4.64	4.59	4.24	4.25	4.61	4.42	4.41	4.79	4.32	4.92	4.22	4.24
	1.58	1.08	1.36	1.98	2.34			9	2.44	2.12	2.83	2.44	2.68	2.5	2.23	2.71	1.78	1.56	1.38	1.56	1.92	1.08	1.98	1.38	2.6	2.41	2.4	2.28	2.11	2.42	2	1.91	2.65	2.51	2.4	2.28	2.03	2.6	2.76
	2.18	1.78	1.68	2.42	3.37
	0.78	1.63	1.72	2.47	2.19				Figure 2d
	2.13	1.26	1.46	2.78	2.56			weeks post BCG	Saline								H65								H107								MOMP
	3.1	1.95	1.56	2.78	1.94		Log10 CFU/Lung	0	0								0								0								0
	2.67	0.78	1.54	2.12	2.5			3.5	4.48	4.22	4.49	4.5	4.53	4.68	4.58	4.8	3.81	3.76	4.1	3.96	4.03	3.83	4.04	3.84	4.29	4.68	4.79	4.39	4.43	4.84	4.56	3.96	4.52	4.18	4.56	4.58	4.6	4.55	4.72	4.91
								9	2.66	3.53	3.86	3.73	3.34	3.11	3.34	3.5	3.11	3.01	3.04	2.72	3.44	3.38	3.42	3.11	3.48	3.47	3.62	3.88	3.77	3.38	3.47	3.56	3.72	3.47	3.44	3.79	3.5	3.93	3.71	3.57
	Figure 2b (left)			Figure 2b (right)
	Saline	H65		Saline	H107
Log10 BCG CFU/ 2 Ing. Lymph Nodes	1.71	1.69		1.48	1.69
	1.74	0.3		1.62	1.68
	1.29	1.71		1.94	0.98
	1.76	1.6		1.7	1.57
	1.7	1.5		1.58	1.51
	1.59	1.34		1.39	1.94
	1.97	0.81		1.64	1.29
	2.05	0.93		1.45	1.81

## Sheet: Fig 3
	Figure 3b (right)							Figure 3c
	Saline	BCG	BCG+H107	H107			Weeks post 1st vaccination	Saline				BCG				BCG + H107				BCG + H107(distal)
%Cyt+ CD4 T cells	0.04	-0.01	1.42	0.81		%Cyt+ CD4 T cells	1	0	0.01	0.01	-0.02	-0.02	0	0.02	0.02	0.29	0.33	0.26	0.24	0.13	0.24	0.23	0.06
	-0.04	0.05	2.18	1.12			3	0.02	0.05	-0.02	0	0.08	0.05	-0.02	0.02	0.32	0.57	0.47	1.2	0.37	0.49	0.68	0.41
	0.08	0.01	2.39	0.46			5	0.04	0.01	-0.07	-0.03	-0.01	0.01	-0.02	0	1.1	0.81	0.47	0.67	0.31	0.42	0.53	0.53
	0.07	-0.04	1.65	0.37			9	-0.06	0.12	-0.2	-0.2	0	-0.01	-0.08	0	1.48	0.42	1.13	0.6	0.79	0.47	0.86	0.41
							20	-0.08	-0.01	-0.04	-0.01	-0.09	-0.08	-0.04	-0.07	0.67	0.93	0.42	1.56	0.48	0.47	0.42	0.16
	Figure 3d										Figure 3e
		BCG+H107 s.b.s.				H107					Weeks post 1st vaccination	BCG				BCG+H107
pg/ml	IFNγ	0.529471	32.2467	16.8869	5.06765	0.53775	0.333089	0.634999		%Cyt+ CD4 T cells	wk0	0				0
	IL-10	0.125529	0.905752	0.864915	0.629505	0.385845	0.469668	0.430736			wk1	0.027	0.057	0.055	0.065	0.06	0.048	0.13	0.049
	IL-12p40	0.107288	0.647072	0.12656	0.698043	0.301074	0.572445	0.630159			wk3	0.47	0.55	0.29	0.13	0.49	0.37	0.29	0.76
	IL-1β	0.54859	9.58398	17.5164	2.93799	1.24774	1.33222	1.05182			wk5	0.13	0.091	0.11	0.39	0.22	0.28	0.45	0.38
	IL-5	0	3.83529	0.107165	0	0	0.750341	1.06051			wk9	0.34	0.15	0.1	0.097	0.28	0.37	0.17	0.26
	IL-6	1.38816	1.57916	1.09388	0.993808	0.898475	1.15996	1.445
	KC	2.3067	51.9252	36.7374	10.0309	4.83832	2.64669	5.58882
	TNF	3.18272	37.0968	32.569	15.4636	5.05856	3.19183	2.99889
	Figure 3f						Figure 3g							Figure 3h (left)
	BCG	hClip	BCG+ H107	hClip			Naive	CAF01	BCG	BCG+ CAF01	BCG+ MOMP /CAF01			Saline	CAF01	BCG	BCG+ CAF01	BCG+ MOMP /CAF01
Tetramer+ CD4 T cells	0.52	0.13	0.97	0.091		%Cyt+ CD4 T cells	0.078	-0.001	0.09	0.196	0.13		Log10 Mtb CFU /Lung	5.4	5.63	3.84	3.05	3.48
	0.16	0.091	0.68	0.099			0.04	-0.02	0.06	0.068	0.39			5.67	4.35	4.23	3.31	3.38
	0.47		0.93				0.109	-0.034	0.16	0.195	0.19			4.95	5.72	3.99	3.7	3.08
	0.67		0.74				0.018	-0.085	0.137	0.079	0.28			6.04	5.16	3.93	3.56	3.08
	0.17		1.15				-0.034	-0.02	0.094	0.063	0.13			5.61	6.11	4.4	3.16	3.81
	0.37		0.27				-0.009	-0.04	0.033	0.33	0.21			5.79	5.03	4.14	3.22	3.67
														6.51	4.77	3.81	3.72	3.08
														5.71	5.37	3.83	4.08	3.29
														5.96	6.37	4.12	3.74	2.91
														5.55	4.71	4.29	3.7	3.23
		Figure 3h (right)
		Saline								BCG								BCG+MOMP/CAF01
Log10 Mtb CFU /Lung	wk3.5 p.i.	5.39	6.08	6.84	6.43	5.75	5.73	5.91	5.51	4.42	4.71	4.89	4.68	4.46	4.33	5	4.65	4.03	4.6	3.89	4.12	4.43	4.45	3.94	3.53
	wk16 p.i.	4.83	5.04	5.11	4.9	4.73	5.3	5.09	4.91	3.87	4.43	4.42	4.61	3.99	4.45	4.38	4.71	4.2	4.05	3.63	4.32	2.69	4.05	3.66	2.81

## Sheet: Fig 4
	Figure 4b				Figure 4c			Figure 4d
	BCGmem	H65 boost	H107 boost		# new expanded clones			Avg Log Fold Change vs BCGmem
%Cyt+ CD4 T cells	0.08	0.72	0.55		H65 boost	H107 boost		H65 boost	H107 boost
	0.16	0.6	0.68		0	1			6.20342
	-0.01	0.52	1.39		0	2			5.00264
	0.16	1.45	0.77		0	2			4.1628
					0	3			4.30022
					0	1			6.02917
					0	4			4.90639
					0	1			5.8166
					0	3			4.7847
					0	1			6.45772
					0	3			5.42872
					2	2		5.47021	5.24873
					2	2		5.61432	4.9136
					3	1		5.88387	5.70329
					0	1			6.62633
					0	2			5.32267
					0	1			6.64003
					0	2			4.86147
					0	1			6.13373
					0	2			5.19982
					0	1			5.89302
					0	1			6.28254
					0	1			5.65344
					0	2			5.03261
					0	3			4.94889
					0	1			5.07376
					1	1		6.31821	6.36248
					3	1		5.09913	5.19672
					0	2			5.30967
					0	4			4.82144
					0	3			5.19902
					0	4			5.18131
					0	2			5.26656
					0	1			6.47669
					0	1			6.71644
					0	3			5.02132
					4	3		4.79394	5.18636
					0	1			6.58929
					0	2			4.65461
					1	1		6.53307	6.38953
					0	1			6.31364
					0	1			5.81387
					3	3		5.38957	5.04607
					0	1			6.6412
					0	5			4.77388
					1	1		6.33388	5.06091
					4	2		5.43947	5.15997
					0	1			6.07127
					0	2			5.93263
					0	1			6.21157
					0	0
					1	2		6.71915	5.07561
					0	1			6.50482
					0	3			5.25123
					0	2			5.96124
					0	1			6.88333
					0	2			5.59688
					0	2			5.9433
					0	2			4.98059
					0	3			5.05836
					0	3			5.29626
					0	1			6.49124
					0	1			6.4098
					0	22			2.72442
					1	3		6.59898	4.7536
					0	1			6.44934
					0	1			6.21565
					0	2			4.6214
					0	1			6.63779
					1	2		6.77461	4.78499
					0	1			6.61343
					0	1			5.62
					0	1			6.59414
					0	2			5.43559
					0	3			5.04199
					0	1			5.56243
					3	2		5.44464	4.91716
					0	2			5.64497
					0	2			5.40464
					0	2			5.44246
					0	1			6.01856
					0	1			5.88971
					0	1			5.97474
					0	2			5.72522
					0	2			5.35286
					0	2			5.30588
					0	0
					0	2			4.74019
					0	3			4.6968
					1	2		6.70586	5.99921
					1	1		6.61553	6.10291
					0	1			5.69121
					0	3			5.20392
					0	1			6.16663
					5	1		5.12594	5.34657
					0	1			4.79434
					0	2			5.05999
					0	1			5.11805
					0	2			5.72788
					0	2			5.80261
					0	1			6.15782
					0	2			5.34038
					0	3			5.22943
					0	1			6.07603
					0	1			5.63185
					1	1		6.59373	5.92825
					0	4			4.29488
					0	1			6.26864
					39	2		1.8005	5.36531
					0	25			2.81958
					0	2			4.96288
					0	2			4.41564
					0	3			4.45976
					0	2			4.71684
					4	1		5.28148	6.5293
					0	3			4.89782
					1	0		5.72836
					2	1		5.7896	6.32649
					0	1			6.36471
					1	2		6.82824	5.67857
					0	1			6.90662
					0	2			5.86273
					0	2			5.88827
					0	1			6.22599
					0	1			6.31677
					1	1		5.83192	5.86692
					1	1		6.76109	6.01965
					1	2		6.71687	5.75652
					0	3			4.85008
					0	2			4.50292
					0	2			5.04765
					0	2			5.51248
					2	1		5.48839	5.85525
					0	1			5.96031
					0	2			4.56179
					0	3			4.48398
					1	2		6.11146	4.4584
					0	3			4.80379
					1	3		6.26749	5.26551
					1	2		5.9789	4.87379
					0	3			5.11765
					2	2		5.38065	5.28013
					0	0
					0	2			5.48404
					0	3			5.12509
					0	1			6.41055
					0	2			5.56846
					0	3			4.81247
					0	1			6.44361
					0	2			5.98221
					1	2		6.51309	5.07853
					0	3			5.12748
					1	26		5.98224	2.84959
					0	2			4.85244
					3	3		5.48857	4.75667
					0	2			5.17388
					0	36			2.88454
					0	34			3.00542
					0	1			6.14121
					0	1			6.47791
					0	3			4.14348
					0	2			5.14449
					0	1			7.04785
					0	3			4.84905
					1	2		6.12809	5.17925
					3	2		5.29604	5.21216
					0	1			6.63378
					0	0
					2	2		5.61794	4.70491
					0	1			5.7579
					0	2			4.99912
					0	2			5.60647
					0	1			6.25748
					0	3			4.8508
					0	1			5.33154
					0	1			6.39601
					0	3			4.68376
					0	1			6.34004
					0	2			5.82882
					0	2			5.75578
					0	0
					0	2			5.19928
					0	1			6.07942
					0	1			6.36224
					0	1			4.8457
					0	1			6.00939
					0	30			3.01153
					0	4			4.94662
					1	3		6.27313	5.41286
					0	1			6.62458
					0	1			6.50379
					2	1		5.74008	6.28782
					0	3			4.99518
					1	1		5.87315	6.46492
					0	2			5.36358
					1	22		6.38999	2.76565
					0	1			5.9864
					0	2			5.16479
					0	3			5.07068
					0	3			5.00816
					0	3			5.50931

## Sheet: Fig 5
	Figure 5a					Figure 5b
	BCG	BCG+ H65	BCG+ H107			raw data: % of Ag-specific (cyt+) cells from Fig 5a															PCA data plotted in figure
% of Lung Cyt+ CD4 T cells	0.241	7.529	8.04			Group	mus	stim	%IL-17	CCR7+	KLRG1+	RORgT+	T-bet+	%g+2+t+	%g+2-t+	%g+2-t-	%g-2+t+	%g-2+t-	%g-2-t+	→ → PCA analysis plotted → →	Variable	PC1	PC2
	0.187	3.832	4.96			BCG+H65	1	H65 prot	11.2	19.9	5.56	1.94	77.8	55.5	19.4	1.01	12.8	0.056	11.2		%IL-17	-0.79901	0.309306
	0.326	4.982	3.672			BCG+H65	2	H65 prot	8.3	17.4	10.9	2.21	69.5	50.5	22.9	0.64	14.5	0.39	11		CCR7+	-0.807902	-0.176041
	0.221	3.687	4.376			BCG+H65	3	H65 prot	7.24	19.1	10.5	3.83	71.6	49.7	17.6	0.49	17	0.3	14.9		KLRG1+	0.838945	-0.355939
	0.13	2.582	6.066			BCG+H65	4	H65 prot	3.55	14	16.9	1.2	76.8	52	26.7	1.33	9.15	0.43	10.3		RORgT+	-0.909873	0.10949
						BCG+H65	5	H65 prot	9.21	20.1	8.12	3.34	55.5	37.3	17.5	1.23	23.6	0.94	19.3		T-bet+	0.514486	0.71102
						BCG+H107	1	H107 prot	13.8	16	4.9	6.83	77.1	43.8	9.44	0.14	31.1	0.18	15.4		%g+2+t+	0.766598	0.494289
						BCG+H107	2	H107 prot	7.87	20.9	5.97	5.62	73.9	44.7	13.5	0.21	23.7	0.63	17.2		%g+2-t+	0.844108	-0.413365
						BCG+H107	3	H107 prot	10.9	23.9	4.26	8.53	69.3	40.5	11.3	0.64	24.9	1.71	20.9		%g+2-t-	0.583352	-0.644822
						BCG+H107	4	H107 prot	17	27.6	2.83	13.2	62.8	43.3	7.54	0.29	30.1	0.87	17.8		%g-2+t+	-0.918565	0.183784
						BCG+H107	5	H107 prot	7.1	15.4	7	2.37	79.8	53.5	10.4	0.66	19.9	0.28	15.3		%g-2+t-	-0.623267	-0.625497
																					%g-2-t+	-0.857282	-0.306163
Figure 5c
BCG (H65 ex vivo stimulation)										BCG+H65 (H65 ex vivo stimulation)										BCG+H107 (H107 ex vivo stimulation)
		g-2-t+	g-2+t-	g-2+t+	g+2+t+	g+2+t-	g+2-t+	g+2-t-				g-2-t+	g-2+t-	g-2+t+	g+2+t+	g+2+t-	g+2-t+	g+2-t-				g-2-t+	g-2+t-	g-2+t+	g+2+t+	g+2+t-	g+2-t+	g+2-t-
% of cyt+ CD4 T cells (in each individual animals)	5 wks post immunzation	0	0	6.59134	65.9134	0	35.7815	-4.14313		% of cyt+ CD4 T cells / animal	5 wks post immunzation	6.38882	0.390903	26.5081	58.8798	0	7.91933	-0.086976		% of cyt+ CD4 T cells / animal	5 wks post immunzation	25.7688	0.150915	19.204	38.6721	0	16.2234	-0.0192417
		2.59107	2.41761	2.41761	73.1787	0	21.6826	-2.28751				8.72142	0.0567273	12.0996	58.3863	0	20.2685	0.401372				21.9678	1.29624	25.3108	43.8674	0	7.55775	0
		-0.378788	0	5.68182	45.4545	0	49.2424	0				6.91313	0.281646	9.21751	68.4879	0	15.2312	-0.13135				22.8791	0.425388	44.2254	28.1094	0	4.87229	-0.51159
		0.408313	1.12831	0.408313	69.4731	0	28.5819	0				6.64898	0	20.5948	60.6578	0	11.9341	0.164349				12.655	0.602617	26.7734	52.3795	0	7.78581	-0.196281
		2.69841	0	-10.6349	65.0794	0	42.8571	0				5.97788	0	12.0052	67.7876	0	14.6832	-0.453884
	6 wks post immunzation	6.20887	6.90012	2.06962	25.3529	0	52.258	5.79494			6 wks post immunzation	11.1459	0.00531118	12.8796	55.6346	0	19.3991	0.907414			6 wks post immunzation	14.1153	0.102442	31.6163	44.5615	0	9.6218	0.0248947
		7.20676	0.777907	1.24465	31.9387	0	56.6539	2.17814				10.5282	0.331898	14.8262	50.9813	0.0494206	22.9215	0.31213				16.266	0.0807244	23.1074	46.5342	0	13.9583	0.0534799
		8.04866	4.17793	1.90464	23.507	0	58.3681	3.99361				14.6601	0.242864	17.2472	49.9365	0	17.5903	0.200548				20.6795	1.73887	24.3751	41.3046	0	11.6302	0.271741
		1.31395	0	-1.68185	30.7288	0	61.3174	8.32165				10.3192	0.360156	9.14499	52.2091	0	26.8945	1.02902				17.7663	0.205787	30.5536	43.9012	0	7.45977	0.125759
		12.7408	0	0	25.4815	0	62.9544	-1.17665				19.24	0.502249	23.6571	37.6686	0	17.9187	1.01416				15.2072	-0.0960539	19.8204	54.0406	0	10.5445	0.579454
	7 wks post immunzation	1.40471	-3.04205	1.43155	27.1399	0	74.5601	-1.49418			7 wks post immunzation	12.865	-0.0811536	12.3012	52.4508	0	22.635	-0.17085			7 wks post immunzation	11.1699	-0.0152718	13.7793	59.1419	0	15.8135	0.0738347
		1.09106	-1.36708	0	27.365	0	72.911	0				11.4558	0.0517836	7.28359	54.6874	0	26.3603	0.161158				14.2045	-0.00354523	21.035	49.3968	0	14.8663	0.500822
		14.4142	-6.46155	-0.164024	28.739	0	59.6451	3.82723				22.2888	-0.344821	15.111	35.4868	0	27.3124	0.145886				18.59	0.0777102	23.4992	42.5777	0	15.8524	-0.395531
		22.9452	-2.04868	2.52807	20.1467	0	59.891	-3.46226				18.7201	-0.0161072	12.7454	37.3686	0	30.7138	0.468181				18.9299	0.517983	27.0764	43.6048	0	9.48239	0.388488
		4.92714	-1.57249	-8.91603	38.7829	0	75.6893	-8.91079				17.5512	0.0757523	14.1404	43.2713	0	25.0895	-0.203948				10.2216	0.088074	19.5843	54.0617	0	15.8605	0.0895061
		Figure 5d						Figure 5e
		BCG	BCG+ H65	BCG+ H107				BCG	BCG+ H65	BCG+ H107
Functional Differentiation Score	5 wks post immunzation	15.4286	1.98889	1.17267		%IL-17 of cyt+ CD4 T cells	5 wks post immunzation	0	6.77	6.1
		9.76562	3.68232	0.988342				0	2.82	4.72
		8.33333	4.4086	0.477495				0	2.09	6.16
		8.08506	2.60177	1.4449				0	4.65	8.99
		7.47253	4.56446					0	3.05
	6 wks post immunzation	2.55376	3.13748	1.14597			6 wks post immunzation	2.33	11.2	13.8
		5.94142	2.84445	1.413				2.17	8.3	7.87
		4.54476	2.08335	1.10414				0.94	7.24	10.9
		15.5333	3.98622	1.04084				0	3.55	17
		7.43706	1.27133	1.82366				0	9.21	7.1
	7 wks post immunzation	18.001	2.93819	2.95101			7 wks post immunzation	0	5.99	6.86
		21.0129	4.15922	1.79337				0	3.85	10.7
		4.1374	1.5559	1.35776				0	6.54	9.34
		2.63368	2.11384	1.12745				6.82	7.25	7.14
		5.22316	2.02649	2.26997				1.79	7.54	20
		Figure 5f							Figure 5g
	Vaccine:	No Vacc.		BCG+ H65+H107				Vaccine:	No Vacc.		BCG+ H65+H107
	Antigen Restim.:	H65	H107	H65	H107			Antigen Restim.:	H65	H107	H65	H107
% Cyt+ of Lung CD4 T cells	27 days after Mtb infection	4.42	3.81	4.63	11.7		Functional Differentiation Score	27 days after Mtb infection	6.40665	6.02249	1.89501	1.19005
		3.62	1.98	8.49	9.58				12.9727	6.20987	2.8671	1.37577
		1.43	5.84	5.77	8.67				8.30782	11.3747	1.78365	1.27143
		3.15	7.49	1.57	10.68				10.345	11.4836	1.16606	0.633921
		3.59	2.16	6.62	5.52				10.3274	6.86044	1.12807	0.799591
		3.99	6.55	3.57	4.05				13.0866	9.92623	1.78808	1.06229
	33 days after Mtb infection			2.63	5.66			33 days after Mtb infection			1.50918	1.49519
				1.36	1.96						1.42922	0.82704
				1.4	1.38						1.05828	0.618434
				4.59	6.08						1.40479	0.392385
				7.21	2.7						0.874583	0.426285
				1.586	3.796						0.776246	0.500194
		Figure 5h (left)							Figure 5h (right)
	Vaccine:	No Vacc.		BCG+ H65+H107				Vaccine:	No Vacc.		BCG+ H65+H107
	Antigen Restim.:	H65	H107	H65	H107			Antigen Restim.:	TB10.4 71-88	ESAT-6 1-15	TB10.4 71-88	ESAT-6 1-15
%IL-17 of cyt+ CD4 T cells	27 days after Mtb infection	0	0	19.8704	19.5726		%IL-17 of cyt+ CD4 T cells	27 days after Mtb infection	0	0	8.82353	8.9153
		0.0276243	1.76768	13.192	18.5804				0	0.569106	2.46914	28.7072
		0	0	10.2253	30.1038				0	0	13.2911	22.734
		0	0	7.64331	32.2097				0	0.843137	0	27.2506
		0	0	14.5619	22.7174				0	0	12.043	27.4187
		0	0.152672	9.2437	9.38272				0	0	4.02299	22.0513
	33 days after Mtb infection			5.70342	18.3746			33 days after Mtb infection			0	25.7937
				9.48529	17.2959						1.93548	11.6667
				13.5714	26.087						0	30.5785
				17.9303	39.6875						16.3354	35.9735
				36.1997	30						0	33.1325
				6.24212	28.6881						3.7037	33.9702
		Figure 5j (left)							Figure 5j (right)
	Vaccine:	No Vacc.		BCG+ H65+H107				Vaccine:	No Vacc.		BCG+ H65+H107
	Antigen Restim.:	H65	H107	H65	H107			Antigen Restim.:	TB10.4 71-88	ESAT-6 1-15	TB10.4 71-88	ESAT-6 1-15
% KLRG1+ of tetramer +ve CD4 T cells	27 days after Mtb infection	74.2	34.5	3.58	7.69		% RORγT+ of tetramer +ve CD4 T cells	27 days after Mtb infection	0.052	0.51	36.4	26.9
		16.5	21.7	17	0.83				0	0	2.32	47.9
		53.7	89.7	7.46	1.07				0	0.076	28.4	34.5
		23.3	32	10.8	2.25				0.8	1.61	4.25	51.3
		80.9	36.3	6.07	0.6				0.058	0.92	24.9	55.2
		41	16.5	18.6	3.59				1.25	7.44	16.8	34.7
	33 days after Mtb infection			15.8	9.76			33 days after Mtb infection			6.88	24.4
				38.2	11.9						12.2	8.47
				10.8	2.16						37.7	44
				9.03	2.01						32.1	59.1
				13	7.14						13	35.1
				20.7	3.25						10.3	83.7

## Sheet: Fig 6
	Figure 6 - left (wk 4 p.i.)							Figure 6 - right (wk 18 p.i.)
	Saline	BCG	BCG+H65	BCG+H107	H107			Saline	BCG	BCG+H65	BCG+H107	H107
Log10 Mtb CFU /Lung	7.07	5.27	4.7	4.31	4.68		Log10 Mtb CFU /Lung	4.83	4.85	4.65	3.46	4.22
	6.73	5.29	5.37	4.43	4.26			5.28	5.34	4.44	3.72	3.89
	6.86	5.18	4.96	3.94	5.19			5.25	5.11	5.21	3.38	4.48
	7.07	4.94	4.79	3.76	5.17			5.61	5	5.06	3.64	3.68
	6.57	5.26	4.96	3.8	4.48			5.25	5.17	5.47	3.28	3.8
	7.07	5.37	5.02	3.97	4.53			4.87	4.46	4.9	3.16	4.33
	7.07	5.4	5.19	3.76	5.1			5.61	5.29	5.53	3.94	3.53
	7.07	5.31	4.98	4.01	4.2			5.08	4.95	4.75	2.68	4.59

## Sheet: Suppl. Fig. S1
	Suppl. Figure S1a			Suppl. Figure S1b (full gel scans)
Log10 CFU/Lung	Control	PPE68
	5.07224	4.03125
	4.98549	4.71737
	5.26499	4.84725
	5.02109	4.51914
	5.09147	4.66588
	4.88392	3.95185
	5.08804	4.16012
	4.83585	3.99839
	Suppl. Figure S1c
	Media	PPE68	ESAT-6	EspI	EspC	EspA	MPT64	MPT70	MPT83	H107
IFNγ (pg/ml)	100	100	141924	267983	176	175	295	27265	128	148638
	100	100	103444	169067	100	8863	100	8583	2059	147548
	616	452	8440	74379	249	1179	203	660	159	90411
	244	846	1283	146928	184	228	100	100	101	90011
	Suppl. Figure S1d, 4wk p.i. (left)						Suppl. Figure S1d, 18wk p.i. (right)
	Saline	H107	H107(-MPTs)	H107(-E6rep-MPTs)			Saline	H107	H107(-MPTs)	H107(-E6rep-MPTs)
Log10 Mtb CFU /Lung	5.78	4.28	3.98	4.78		Log10 Mtb CFU /Lung	5.19	3.74	4.51	4.76
	6.27	4.41	4.91	4.39			4.67	2.68	3.77	4.4
	4.75	4.83	4.29	3.81			5.17	4.07	4.92	5.29
	5.44	4.63	4.11	4.65			5.35	3.58	4.53	4.81
	5.74	4.15	4.58	3.96			5.43	4.69	3.16	4.76
	6.25	5.13	4.23	4.81			5.3	2.98	4.47	4.12
	5.17	2	4.75	4.82			4.91	3.38	3.83	3.66
	6.95	3.83	3.58	5.26			4.92	4.21	4.74	5.25

## Sheet: Suppl. Fig. S2
		Suppl. Figure S2a (left)
	weeks post BCG	Saline								H65								H107								MOMP
Log10 BCG CFU/Spleen	0	0								0								0								0
	3.5	4.46	4.68	4.72	4.88	4.99	5.17	4.75	4.9	4.3	4.2	4.41	3.95	4.3	4.15	4.37	4.45	4.54	4.53	4.41	4.77	4.68	4.73	4.48	4.55	4.98	4.86	4.66	4.8	4.95	5.02	4.7	4.57
	9	4.2	4.09	3.96	3.94	4.21	3.88	4.07	3.85	3.71	3.77	3.94	4.17	4.03	4.25	4.4	3.64	4.37	3.99	4.2	4.21	3.9	4.5	4.18	3.81	4.09	4.06	4.67	4.11	3.95	3.99	4.06	3.85
		Suppl. Figure S2a (right)
	weeks post BCG	Saline								H65								H107								MOMP
Log10 BCG CFU/Spleen	0	0								0								0								0
	3.5	5.01	5.1	5.04	5.02	5.04	5.07	4.96	5.45	4.73	4.87	4.84	4.8	4.63	4.7	4.69	5.1	4.88	5.04	5.13	4.91	5.15	5.34	5.18	5.04	5.12	5.11	5.03	5.11	5.23	5.14	5.12	5.22
	9	4.51	4.81	4.97	4.83	4.65	4.71	4.39	4.75	4.64	4.61	4.76	4.82	4.76	4.53	4.56	4.66	4.7	4.52	4.58	4.78	4.75	4.48	4.72	4.73	5.06	4.77	4.61	5.15	4.88	4.82	4.82	4.75
	Suppl. Figure S2b
	None	MPT64	MPT70	MPT83
%Cyt+ CD3+ CD4+ CD44 T cells	0.13	0.17	0.4	0.16
	0.15	0.27	0.35	0.28
	0.11	0.23	0.54	0.2
	0.15	0.17	0.22	0.17
	0.09	0.15	0.19	0.15

## Sheet: Suppl. Fig. S3
	Suppl. Figure S3a						Suppl. Figure S3b
	Saline	BCG	BCG+H107	H107			Dilution	Saline				BCG				BCG+ H107				H107
% TNF+ CD4 T cells	0.018	0.014	1.386	0.783		OD450nm (IgG1)	10	0.265	0.074	0.163	0.264	0.177	0.11	0.132	0.081	3.587	3.623	3.71	3.629	3.726	3.737	3.643	3.662
	-0.028	0.044	2.161	1.029			100	0.285	0.088	0.099	0.12	0.182	0.147	0.224	0.132	3.577	3.62	3.821	3.667	3.771	3.786	3.708	3.647
	0.031	0.043	2.433	0.406			1000	0.165	0.046	0.154	0.295	0.099	0.111	0.397	0.101	3.615	3.611	3.735	3.611	3.766	3.946	3.643	3.679
	0.005	-0.001	1.576	0.376			10000	0.111	0.026	0.051	0.126	0.159	0.067	0.047	0.095	3.603	3.636	3.699	3.497	3.207	3.743	3.615	3.62
							100000	0.102	0.01	0.023	0.026	0.028	0.049	0.021	0.036	2.318	2.261	2.024	1.167	0.6	1.227	1.343	1.309
	Saline	BCG	BCG+H107	H107			1000000	0.053	0.008	0.008	0.063	0.04	0.017	0.03	0.036	0.354	0.346	0.318	0.19	0.094	0.165	0.191	0.212
% IFNγ+ CD4 T cells	-0.005	0.002	0.728	0.111			10000000	0.046	0.015	0.01	0.052	0.018	0.016	0.019	0.052	0.137	0.115	0.099	0.034	0.021	0.024	0.044	0.049
	-0.02306	0.001	0.81	0.227
	-0.009	-0.003	1.013	0.028			Dilution	Saline				BCG				BCG+ H107				H107
	-0.03	-0.015	0.572	0.035		OD450nm (IgG2b)	10	0.384	0.157	0.102	0.222	0.126	0.171	0.377	0.169	3.645	3.641	3.591	3.523	3.727	3.659	3.708	3.519
							100	0.075	0.051	0.028	0.042	0.035	0.058	0.047	0.039	3.653	3.601	3.627	3.532	3.848	3.756	3.729	3.615
	Saline	BCG	BCG+H107	H107			1000	0.022	0.018	0.018	0.034	0.024	0.027	0.018	0.083	3.658	3.62	3.662	3.546	3.936	3.686	3.305	3.657
% IL-2+ CD4 T cells	0.007	-0.007	0.811	0.408			10000	0.018	0.163	0.162	0.014	0.015	0.014	0.018	0.017	3.322	3.624	3.366	2.123	3.725	1.097	0.634	1.303
	-0.011	0.018	1.14	0.709			100000	0.017	0.012	0.013	0.013	0.014	0.015	0.014	0.024	0.619	1.398	0.617	0.228	1.052	0.163	0.084	0.115
	0.046	-0.009	1.291	0.312			1000000	0.031	0.008	0.009	0.01	0.012	0.012	0.02	0.011	0.664	0.42	0.079	0.036	0.147	0.036	0.022	0.033
	0.035	-0.041	0.721	0.245			10000000	0.022	0.009	0.01	0.013	0.013	0.014	0.013	0.014	0.021	0.053	0.032	0.021	0.036	0.017	0.018	0.028
	Saline	BCG	BCG+H107	H107			Dilution	Saline				BCG				BCG+ H107				H107
% IL-17+ CD4 T cells	0.038	0.011	0.148	0.222		OD450nm (IgG2a)	10	0.02	0.013	0.013	0.013	0.019	0.051	0.029	0.192	2.651	2.794	2.257	3.001	2.805	2.064	2.121	2.279
	-0.033	0.00925	0.219	0.128			100	0.011	0.004	0.004	0.005	0.007	0.013	0.008	0.007	2.434	2.63	1.717	2.722	2.566	1.701	1.3	1.606
	-0.017	-0.013	0.705	0.024			1000	0.006	0.001	0.002	0.002	0.003	0.004	0.005	0.004	1.864	2.329	0.783	1.76	1.912	0.805	0.312	0.517
	0.03	-0.035	0.128	0.019			10000	0.007	0.004	0.004	0.005	0.005	0.005	0.049	0.004	0.482	0.985	0.077	0.312	0.442	0.072	0.02	0.041
							100000	0.008	0.005	0.004	0.006	0.005	0.005	0.005	0.005	0.043	0.114	0.008	0.028	0.04	0.01	0.009	0.007
							1000000	0.015	0	0.001	0.002	0.004	0.003	0.004	0.003	0.006	0.011	0.003	0.006	0.007	0.002	0.003	0.004
							10000000	0.009	0.002	0.003	0.004	0.005	0.006	0.007	0.005	0.004	0.005	0.004	0.009	0.007	0.004	0.004	0.005
	Suppl. Figure S3c							Suppl. Figure S3d
% Cyt+ CD4+ T cells		H107	BCG+ H107 (distal)	BCG+ H107			% Cyt+ CD4+ T cells	BCG	BCG+ H107/ CAF01	BCG+ H107 (no adjuvant)
	exp1	0.81	1.06	1.42				0.13	0.22	0.078
		1.12	0.68	2.18				0.091	0.28	0.16
		0.46	2.39	2.39				0.11	0.45	0.12
		0.37	1.86	1.65				0.39	0.38	0.069
	exp2	0.5	0.31	1.1
		0.41	0.42	0.81
		0.31	0.53	0.47
		0.56	0.53	0.67					Suppl. Figure S3e
	exp3	1.51	1.3	1.01			Log10 Mtb CFU /Spleen		Saline								BCG								BCG+MOMP/CAF01
		0.48	0.79	1.08				wk3.5 p.i.	4.38	4.67	4.4	5.03	4.73	4.61	4.36	5.06	3.56	3.48	3.59	3.83	3.26	3.23	3.7	3.24	3.53	3.56	3.15	3.55	3.53	3.71	3.09	3.16
		0.75	1.43	1.69				wk16 p.i.	4.17	4.43	4.54	4.26	3.74	4.67	4.44	4.58	3.27	3.56	3.91	4.42	3.25	4.24	3.96	3.94	3.6	3.54	2.61	3.51	2.21	3.45	3.34	2.75
		0.87	1.11	1.29

## Sheet: Suppl. Fig. S4
Suppl. Figure S4a (d33, top)
PCA data plotted in figure						raw data: % of Ag-specific (cyt+) CD4 T cells
Var	PC1	PC2	PC3	PC4	← ← PCA analysis plotted ← ←	Group	mus	stim	%IL-17	CCR7+	KLRG1+	RORgT+	T-bet+	%g+2+t+	%g+2-t+	%g+2-t-	%g-2+t+	%g-2+t-	%g-2-t+
%IL-17	-0.692597	0.0988089	-0.686056	0.179642		BCG+H65	1	H65 prot	6.77	6.97	14.4	6.44	66.9	58.5	8.02	0	26.4	0.39	6.71
CCR7+	-0.46664	0.793413	-0.213218	0.104572		BCG+H65	2	H65 prot	2.82	7.55	19.8	4.46	73.8	58.1	20.2	0.39	12.1	0.13	9
KLRG1+	0.73942	-0.0113941	-0.519754	-0.121301		BCG+H65	3	H65 prot	2.09	6.41	15.3	6.41	58.8	66.6	14.9	0	10.4	0.28	7.8
RORgT+	0.164646	-0.713848	-0.266074	0.512342		BCG+H65	4	H65 prot	4.65	9.8	13.8	4.32	67.8	60.3	11.6	0.33	20.3	0	7.48
T-bet+	-0.0185016	0.892778	-0.419421	-0.0150165		BCG+H65	5	H65 prot	3.05	7.16	16.2	3.71	65.9	67.1	14.9	0	11.9	0	6.1
%g+2+t+	0.901514	-0.0633078	-0.246566	-0.26906		BCG+H107	1	H107 prot	6.1	14.4	7.39	3.88	78.7	37.9	15.9	0.18	19.2	0.55	26.2
%g+2-t+	0.74887	0.500646	0.303788	0.125946		BCG+H107	2	H107 prot	4.72	9.91	9.43	2.12	69.1	41.7	8.02	0	26.2	2.12	21.9
%g+2-t-	0.422901	0.539197	0.183518	0.535425		BCG+H107	3	H107 prot	6.16	7.11	9	6.16	54.5	27.5	4.74	0	43.1	0.95	23.7
%g-2+t+	-0.845136	-0.379336	-0.126237	0.219757		BCG+H107	4	H107 prot	8.99	12.6	18.1	4.66	79.2	51.2	7.99	0	26.5	1.16	13.1
%g-2+t-	-0.785309	0.0833431	0.0244	-0.504558
%g-2-t+	-0.849209	0.258908	0.382289	0.130028
Suppl. Figure S4a (d47, bottom)
	PCA data plotted in figure					raw data: % of Ag-specific (cyt+) CD4 T cells
→ → PCA analysis plotted → →	Var	PC1	PC2	PC3	← ← PCA analysis plotted ← ←	Group	mus	stim	%IL-17	CCR7+	KLRG1+	RORgT+	T-bet+	%g+2+t+	%g+2-t+	%g+2-t-	%g-2+t+	%g-2+t-	%g-2-t+
	%IL-17	0.382884	-0.464481	0.698751		BCG+H65	1	H65 prot	5.99	22.2	10.8	1.52	51.8	52	22.5	0.21	12.1	0.082	13.1
	CCR7+	-0.662168	0.252903	0.299582		BCG+H65	2	H65 prot	3.85	19	17.1	1.08	63.9	54.1	26.1	0.36	7.24	0.051	12.1
	KLRG1+	-0.764273	-0.348367	-0.283618		BCG+H65	3	H65 prot	6.54	19.9	7.8	2.77	44.3	33.7	26.8	0.25	14.3	0.13	24.8
	RORgT+	0.712233	-0.260553	-0.122437		BCG+H65	4	H65 prot	7.25	16.8	11.6	3.24	48.5	37	30.5	0.57	12.6	0.19	19.1
	T-bet+	-0.16396	-0.382185	-0.864417		BCG+H65	5	H65 prot	7.54	17.9	13.4	1.41	39.3	42.3	24.3	0.37	14.1	0.074	18.8
	%g+2+t+	-0.57484	-0.776996	0.153935		BCG+H107	1	H107 prot	6.86	18.4	26.9	2.9	89	58.9	15.7	0.073	13.8	0.037	11.5
	%g+2-t+	-0.480336	0.785734	0.0842653		BCG+H107	2	H107 prot	10.7	16.7	11.5	2.54	80.4	48.6	15	0.56	20.8	0.062	15
	%g+2-t-	0.387365	0.135551	0.406076		BCG+H107	3	H107 prot	9.34	15.9	6.04	3.57	74.6	41.8	15.8	0	23.1	0.27	19.1
	%g-2+t+	0.885988	-0.382948	-0.0678719		BCG+H107	4	H107 prot	7.14	16.6	4.94	2.99	58.1	42.5	9.74	0.65	26.6	0.52	20
	%g-2+t-	0.837902	0.0285106	-0.152914		BCG+H107	5	H107 prot	20	18.3	8.45	3.2	15.2	53.4	15.6	0.46	19.5	0.14	10.9
	%g-2-t+	0.550642	0.718487	-0.327854
Suppl. Figure S4b
		BCG															BCG+H65															BCG+H107
	post immunization:	d33					d40					d47					d33					d40					d47					d33					d40				d47
% Cyt+ of CD4+ T cells	IL17+ IFNγ- IL2- TNF+	0	0.00956	-0.001	0.003	0.017	0.015	0.01297	0.0296	0.003	0.017	0.00471	0.00419	0.029	0.056	0.0094	0.512	0.642	0.259	0.195	0.26341	0.78043	0.384	0.703	0.37314	0.468	0.738	0.467	0.548	0.51	0.444	0.663	0.322	0.239	0.282	1.07	0.781	0.729	0.745	0.888	0.865	0.588	0.775	0.388	0.542
	IL17- IFNγ- IL2- TNF+	0	0	0	0	0	0	0	-0.0034	0	0	0	0	0	0	0	0.011	0.00987	0.011	0	0	0.059	0.02076	0.028	0.00793	0.03	0.015	0.00642	0.0066	0.013	0.0078	0.02	0	0.00518	0.012	0.064	0.025	0.032	0.032	0.035	0.02	0.013	0.024	0.014	0.029
	IL17- IFNγ- IL2+ TNF-	0	0.00892	0	0.00829	0	0.01325	0.0014	0.0136	0	0	-0.0102	-0.00525	-0.013	-0.005	-0.003	0.032	0.00424	0.011	0	0	0.0004	0.01276	0.01211	0.01171	0.013	-0.00475	0.00214	-0.00561	-0.00045	0.00195	0.004	0.019	0.00454	0.014	0.00823	0.004	0.056	0.009	0	-0.00121	-0.00015	0.00334	0.011	0.00492
	IL17+ IFNγ- IL2+ TNF-	0	0	0	0	0	0.00342	0	0	0	0	0	0	0	0	0	0	0	0	0	0	0	0	0	0.00159	0	0	0	-0.00297	0	0	0	0	0	0	0	0	0.00799	0	-0.00583	0	0	0	0	0
	IL17- IFNγ- IL2+ TNF+	0.035	0.00892	0.015	0.003	-0.067	0.005	0.00224	0.0062	-0.00384	0	0.0048	0	-0.00033	0	-0.01701	1.81	0.78437	0.338	0.52	0.47	0.6	0.41	0.63	0.26771	0.47233	0.56	0.25	0.28	0.26708	0.28	0.399	0.342	0.42	0.452	1.76	0.905	0.657	0.91625	0.973	0.79175	0.65	0.76	0.49	0.60402
	IL17+ IFNγ- IL2+ TNF+	0	0	0	0	0	0	0	0	0	0	0	0	0	0.00617	0	0.36	0.12	0.022	0.084	0.059	0.37	0.16	0.23	0.07	0.14	0.16	0.051	0.096	0.089	0.084	0.11	0.029	0.052	0.17	0.78	0.24	0.24	0.42	0.23	0.3	0.24	0.25	0.085	0.49
	IL17- IFNγ+ IL2+ TNF+	0.35	0.27	0.12	0.51044	0.41	0.06125	0.05748	0.0732	0.07016	0.034	0.091	0.10509	0.05782	0.043	0.069	4.64	4.29	2.62487	1.72496	2.91	3.8	1.82	2.39	1.88	0.91	2.89	2.16	0.82	0.95	1.01488	0.99	0.6	0.29	1.18088	3.33	2.16583	1.4	1.62	3.11	4.46587	1.88	1.7	0.87	2.43
	IL17+ IFNγ+ IL2+ TNF+	0	0	0	0	0	0	0	0.00332	0	0	0	0	0	0.00617	0.00499	0.18	0.074	0.05	0.054	0.077	0.39	0.14	0.1	0.048	0.065	0.18	0.1	0.063	0.094	0.099	0.035	0.043	0.01	0.036	0.25	0.14	0.12	0.3	0.17	0.22	0.21	0.13	0.056	0.59
	IL17- IFNγ+ IL2+ TNF-	0	0	0	0	0	0	0	0	0	0	0	0	0	0	0	0	0	0	0	0	0	0.0019	0	0	0	0	0	0	0	0	0	0	0	0	0	0	0	0	0	0	0	0	0	0
	IL17+ IFNγ+ IL2+ TNF-	0	0	0	0	0	0	0	0	0	0	0	0	0	0	0	0	0	0	0	0	0	0	0	0	0	0	0	0	0	0	0	0	0	0	0	0	0	0	0	0	0	0	0	0
	IL17- IFNγ+ IL2- TNF+	0.19	0.08	0.13	0.21	0.27	0.12625	0.09748	0.19	0.14	0.084	0.25	0.28	0.12	0.14	0.1444	0.64288	1.51	0.59487	0.35	0.647	1.44	0.87552	0.87711	0.99	0.46	1.32	1.08722	0.673	0.85	0.64	0.43	0.11078	0.052	0.18088	0.75	0.69165	0.42	0.32625	0.64	1.25	0.629	0.68134	0.20137	0.87
	IL17+ IFNγ+ IL2- TNF+	0	0	0	0	0	0	0.00448	0	0	0	0	0	0	0.00617	0	0.00541	0.00494	0	0	0	0.021	0.00571	0	0.00317	0.0038	0.00485	0.00214	0.0066	0.00808	0.00585	0	0	0	0	0.023	0	0.00799	0	0	0.00292	0	0	0	0.016
	IL17- IFNγ+ IL2- TNF-	-0.022	-0.00844	0	0	0	0.014	0.00392	0.013	0.019	-0.00157	-0.00501	0	0.0077	-0.00845	-0.017	-0.00712	0.03	-0.00513	0.00482	-0.02	0.06834	0.012	0.01	0.038	0.02625	-0.01	0.00666	0.00363	0.01308	-0.00525	-0.00051	0	-0.00546	-0.00456	0.002	0.00265	0.01	0.0055	0.03517	0.00585	0.02119	-0.017	0.00825	0.005
	IL17+ IFNγ+ IL2- TNF-	0	0	0	0	0	0	0	0	0	0	0	0	0	0	0	0	0	0	0	0	0	0	0	0	0	0	0	0	0	0	0	0	0	0	0	0	0	0	0	0	0	0	0	0
	IL17+ IFNγ- IL2- TNF-	-0.022	0	0	0	0	0.00342	0	0	0	0	0	0	0	0	0	0	0.00494	0	0	0	0.00212	0.0019	0.00611	0.00159	-2e-05	0	0	0	0	0.00195	0	0	0	0	-0.00339	0	0	-0.00054	-0.00583	0.00292	0	-0.00866	0	0.00527
		Suppl. Figure S4c
	% Cyt+ of CD4+ T cells	Media	H65	H107	TB10.471-88	ESAT-61-15
		0.032	3.91	2.87	1	0.65
		0.042	1.93	1.3	0.4	0.34
		0.022	3.13	2.34	0.76	0.6
		0.041	7.53	5.23	1.75	3.12
		0.031	2.99	3.22	1.39	0.72
	days post Mtb:
Suppl. Figure S4d - No Vacc. (top)
		H65-specific						H107-specific
% Cyt+ of CD4+ T cells	IL17+ IFNγ- IL2- TNF+	0.556	0.223	0.12	0.234	0.26	0.194	0.496	0.233	0.4	0.554	0.22	0.474
	IL17- IFNγ- IL2- TNF+	0	0	0	0.00596	0	0	0	0	0	0	0	0
	IL17- IFNγ- IL2+ TNF-	-0.013	0	-0.00631	-0.01104	0	-0.017	-0.013	0	-0.00044	-0.017	0.00573	-0.00999
	IL17+ IFNγ- IL2+ TNF-	0	0	0	0	0	0	0	0	0	0	0	0
	IL17- IFNγ- IL2+ TNF+	0.011	0	0.00687	0.00596	0	0	0.011	0	0.00587	0.012	0	0.00701
	IL17+ IFNγ- IL2+ TNF+	0	0	0	0	0	0	0	0	0	0	0	0.00701
	IL17- IFNγ+ IL2+ TNF+	0.35	0.28	0.055	0.58428	0.32	0.5316	0.4	0.071	0.065	0.92428	0.14	0.8016
	IL17+ IFNγ+ IL2+ TNF+	0	0	0	0.00596	0	0	0.011	0	0	0.0059	0	0.028
	IL17- IFNγ+ IL2+ TNF-	0	0.00937	0	0	0	0	0	0	0	0.012	0	0
	IL17+ IFNγ+ IL2+ TNF-	0	0	0	0	0	0	0	0	0	0	0	0
	IL17- IFNγ+ IL2- TNF+	3.257	2.775	1.07	1.96	2.876	3.054	2.657	1.535	4.51	5.67	1.676	4.934
	IL17+ IFNγ+ IL2- TNF+	0.00541	0	0.00687	0.00596	0	0.00768	0	0.0089	0	0.012	0	0.028
	IL17- IFNγ+ IL2- TNF-	0.303	0.33	0.22	0.38	0.161	0.3	0.273	0.11	0.88	0.35	0.141	0.33
	IL17+ IFNγ+ IL2- TNF-	0	0	0	-0.00572	0	0.00768	0	0	0	-0.00572	0	0.00701
	IL17+ IFNγ- IL2- TNF-	-0.035	0.001	-0.042	-0.021	-0.031	-0.084	-0.03	0.026	-0.023	-0.016	-0.031	-0.06
Suppl. Figure S4d - BCG+H65+H107 (bottom)
		H65-specific												H107-specific
% Cyt+ of CD4+ T cells	IL17+ IFNγ- IL2- TNF+	0.482	0.81	0.841	0.379	1.224	0.683	0.408	0.259	0.253	0.78	1.265	0.476	2.362	1.81	1.401	2.229	1.094	1.033	0.898	0.419	0.313	1.26	0.695	1.116
	IL17- IFNγ- IL2- TNF+	0.07	0.05849	0.05	0.027	0.14	0.037	0.017	0.01116	0.031	0.097	0.43561	0.044	0.39	0.22549	0.3	0.7	0.11	0.11	0.13	0.02416	0.073	0.58	0.22561	0.49
	IL17- IFNγ- IL2+ TNF-	0.005	0.005	0.00836	-0.00923	-0.00045	0.005	0.0014	-0.00012	0.00512	-0.00031	0.00222	0.011	0.005	-0.013	0.01036	0.01377	0.00341	0.017	0.00955	-0.00284	0.00346	0.01013	0.00222	0.041
	IL17+ IFNγ- IL2+ TNF-	0	0	0	0	0	0	0	0	0	0	0.00375	0	0.012	0	0	0.014	0.00792	0	0	0	0	0.019	0.011	0.01
	IL17- IFNγ- IL2+ TNF+	0.42	0.627	0.74424	0.18	1.23	0.32	0.4031	0.14432	0.19469	0.63	0.80122	0.28	1.39	1.077	1.00424	1.73	1.31	0.57	0.8031	0.37432	0.23469	1.09	0.49122	0.48
	IL17+ IFNγ- IL2+ TNF+	0.48	0.43	0.28	0.094	0.42	0.1	0.097	0.04916	0.1	0.31	1.27	0.054	1.13	0.8	0.96	1.82	0.48	0.22	0.31	0.16716	0.19	1.34	0.42	0.26
	IL17- IFNγ+ IL2+ TNF+	2.09396	4.21	2.59	0.47077	2.24	1.28	1.17	0.4	0.45	1.57707	1.68561	0.33	3.54396	2.99	2.53	2.26077	1.43	1.02	1.97	0.56	0.32	0.86707	0.41561	0.48
	IL17+ IFNγ+ IL2+ TNF+	0.31396	0.56549	0.2	0.027	0.26	0.1	0.08	0.033	0.034	0.32	0.74	0	0.65396	0.63549	1.06	0.73	0.53	0.098	0.49	0.1	0.08	0.33	0.096	0.13
	IL17- IFNγ+ IL2+ TNF-	0	0	0	0	0	0.00533	0	0	0	0	0	0	0	0	0.00318	0	0	0	0	0	0	0	0	0
	IL17+ IFNγ+ IL2+ TNF-	0	0	0	0	0	0	0	0	0	0	0	0	0	0	0	0	0	0	0	0	0	0	0	0
	IL17- IFNγ+ IL2- TNF+	0.7	1.642	0.98712	0.42	0.93549	0.94478	0.4831	0.42	0.28734	0.788	0.84	0.38	2.07	1.842	1.09712	1	0.40549	0.97478	0.9231	0.26	0.14734	0.438	0.3	0.56
	IL17+ IFNγ+ IL2- TNF+	0.06396	0.054	0.063	0.013	0.073	0.048	0	0.011	0.016	0.05	0.19	0.022	0.17396	0.18	0.28	0.2	0.095	0.013	0.16	0.017	0.037	0.086	0.052	0.1
	IL17- IFNγ+ IL2- TNF-	0.017	0.059	0.011	0.004	0.03597	0.001	0.0171	0.016	0.01034	0.0052	-0.002	0	0.022	0.073	0.006	0.01	0.01497	0.046	0.0211	0.00748	0.0004	0.0072	-0.002	0.021
	IL17+ IFNγ+ IL2- TNF-	0	0	0	0	0	0	0	0	0	0	0	0	0	0	0	0.00469	0	0	0	0	0	0	0	0
	IL17+ IFNγ- IL2- TNF-	-0.01	0.02	0	-0.036	0.064	0.04	-0.05	0.022	0.01	0.048	-0.026	-0.017	-0.08	-0.05	0.01	-0.02	0.031	-0.058	-0.05	0.03	-0.025	0.063	0	0.089
		Suppl. Figure S4e
		Vaccine:	No Vacc.		BCG+ H65+H107
		Tetramer:	I-Ab: ESAT-64-17	I-Ad: TB10.473-88	I-Ab: ESAT-64-17	I-Ad: TB10.473-88
	% tetramer +ve CD4 T cells	27 days after Mtb infection	9.34	4.74	3.13	0.17
			3.02	0.47	2.49	5.09
			1.17	16.3	2.36	4.26
			1.61	5.2	0.87	1.09
			14.3	2.68	4.66	1.19
			11.2	2.68	5.35	2.55
		33 days after Mtb infection			0.84	0.14
					1.84	0.38
					1.16	3.04
					8.75	0.67
					0.45	0.64
					0.45	1.92

[truncated: 1 more sheets: Suppl. Fig. S5]
